# Supplementary material for: A conserved Eph family receptor-binding motif on the gH/gL complex of Kaposi’s sarcoma-associated herpesvirus and rhesus monkey rhadinovirus
Source: PLoS Pathog. 2018 Feb 12;14(2):e1006912. doi: 10.1371/journal.ppat.1006912 (PMC5825162; doi:10.1371/journal.ppat.1006912)
Supplement: S1 Table — (XLSX) [file ppat.1006912.s004.xlsx]

## Sheet: Tabelle1
S4 Table List of accession numbers, primers, and antibodies used in this study.
A) NCBI database sequence accession numbers
		Gene	accession number
	human	EphA2	NM_004431
		EphB3	BC052968
	viral	KSHV gH	GQ994935.1
		KSHV gL	GQ994935.1
		RRV 26-95 gH	AF210726.1
		RRV 26-95 gL	AF210726.1
B) Oligos
		name		sequence
	BAC mutagenesis	KSHV gH-ELAAN forward		5’-GCTCCGCCACGCAGCTCATCAATGGGAGAACCAACCTCTCCATAGAA CTGGCAGCCAACGGCACTAGTTTTTTTCTAGGATGACGACGATAAGTAGGG-3’
		KSHV gH-ELAAN reverse		5’-CACATTCAACAGATTTTGCCAATTTAGAAAAAAACTAGTGCCGTTGGC TGCCAGTTCTATGGAGAGGTTGCAACCAATTAACCAATTCTGATTAG-3’
		RRV gH-AELAAN forward		5’-GCCACAACAACACCAGTTAAAAGCGATATATCAACTGCGGAACTGGC AGCTAATAGAACACGGTAAGGATGACGACGATAAGTAGGG-3’
		RRV gH-AELAAN reverse		5’-ACTCACATTTTTCCAATTAATACGATACCGTGTTCTATTAGCTGCCAGT TCCGCAGTTGATATATCAACCAATTAACCAATTCTGATTAG-3’
		RRV ∆gL forward		5'-AACGCCCTAAGGTGAAAACCATTCACACATAACTCTGTAGTAACATGGATT TGGAATTAAACCACCAGAGTAGCCAATATAGGATGACGACGATAAGTAGGG-3'
		RRV ∆gL reverse		5’-TATGTATACATTAAGTTTTTTTACAATTTATTTTATACTATATATTGGCTACTCT GGTGGTTTAATTCCAAATCCATGTTCAACCAATTAACCAATTCTGATTAG-3’
	Sequencing PCR	KSHV gH-ELAANseq forward		5'-GCCTGGCACACAAGGAGGAA-3'
		KSHV gH-ELAANseq reverse		5'-TCGGCACCTCGCACGTATAG-3'
		RRV gH-AELAANseq forward		5'-TCCAGATTGACTCATCGGTTTC-3'
		RRV gH-AELAANseq reverse		5'-TCCAATCGGCTGTCATAATACC-3'
	qPCR	KSHV ORF59	primer1	5’-GCCCACACCTTCCACTTCTAATA-3'
			primer2	5’-GGTTAGCCTGGAGTCCTTAATC-3'
			probe	5’-/56-FAM/CACTGTGTAA/ZEN/AGTCCCGGGTTGGTT/3IABkFQ/-3’
		RRV ORF73	primer1	5’-AAAGATGACTCCGTGACACC-3’
			primer2	5’-GCGATACCCCATTCCCATAC-3’
			probe	5’-/56-FAM/CCCAGAAAA/ZEN/TACCGCCCACAGAGAA/3IABkFQ/-3’
		genomic CCR5	primer1	5'-CCCAGTGGGACTTTGGAAATA-3'
		(human/ rhesus)	primer2	5'-CGATTGTCAGGAGGATGATGAA-3'
			probe	5'-/56-FAM/TGTGTCAAC/ZEN/TCTTGACAGGGCTCT/3IABkFQ/-3'
C) gH and gL constructs and primers
		KSHV	amino acids		RRV	amino acids
	chimera1	DI-DIV	1-700		TM	698-end
	chimera2	DI-DIV	1-601		DIV-TM	599-end
	chimera3	DI-DIII	1-504		DIII-TM	502-end
	chimera4	DI-DIII	1-400		DIII-TM	401-end
	chimera5	DI-DII	1-301		DII-TM	301-end
	chimera6	DI-DII	1-199		DII-TM	199-end
	chimera7	DI-DII	1-94		DII-TM	99-end
		KSHV fragment forward			RRV fragment reverse
	chimera1-7	5'-AAGGATCCACCATGCAGGGTCTAGCCTTCTTG-3'			5'-CTAGAAGGCACAGTCGAGGC-3'
		KSHV fragment reverse			RRV fragment forward
	chimera1	5'-CAGGGCATGTCTTCTATACATGCCCCTTATCTC-3'			5'-GTATAGAAGACATGCCCTGTCAGCTATCGC-3'
	chimera2	5'-GACACAAACATTGCACTCTTGAGGAAGATCTCC-3'			5'-CTCAAGAGTGCAATGTTTGTGTCTGCAG-3'
	chimera3	5'-GCAGGCTTAGAAAGCAGGGGGAGAATG-3'			5'-CATTCTCCCCCTGCTTTCTGAGCCTGC-3'
	chimera4	5'-GGCAAGTTTGACCATGGCCAGCACTGTTTCC-3'			5'-GGCCATGGTCAAACTTGCCAATAATAACAATGTTG-3'
	chimera5	5'-GGTTTTGGCAGGCGCGCCTGGCCTC-3'			5'-CCAGGCGCGCCTGCCAAAACCCAAGTG-3'
	chimera6	5'-GAGAATCCAATCATCTTCCGACACCACTCCATAG-3'			5'-GTGTCGGAAGATGATTGGATTCTCGTCTCCATC-3'
	chimera7	5'-GACTTTCTCTTTTTCAGAGTTACCCTGAG-3'			5'-CTCTGAAAAAGAGAAAGTCAATCCTGAAAC-3'
		forward			reverse
	KSHV gL∆135-164	5'-AGGGAAAAGACTACAAGGACGACGATG-3'			5-TTATTATAATTATGTTTACGTTGTG-3'
D) Antibodies
	Western Blot	Target	Clone/ Number	Species	concentration	Manufacturer
	primary antibodies	V5 tag/ PK tag	SV5-Pk1	mouse	1:1000	Bio-Rad
		c-myc	9E10	mouse	1:1000	Santa Cruz Bio
		c-myc	C3956	rabbit	1:1000	Sigma-Aldrich
		DYKDDDDK tag (Flag)	6F7	rat	1:1000	Serotec
		DYKDDDDK tag (Flag)	D6W58	rabbit	1:1000	Cell Signaling Technology
		HA tag	HA-7	mouse	1:1000	Sigma-Aldrich
		RRV gH-2	custom	rabbit	1:500	GenScript
		RRV gL-1	custom	rabbit	1:500	GenScript
		RRV gB	3H8.1	mouse	1:1000	Scott W. Wong (Vaccine and Gene Therapy Institute, Oregon Health & Science University)
		KSHV gH-1	custom	rabbit	1:500	GenScript
		KSHV K8.1	Bs555	mouse	1:1000	Lang et al., J Clin Microbiol. 2002
	secondary antibodies (HRP)	mouse		donkey	1:20 000	Jackson ImmunoResearch
		rat		chicken	1:10 000	Santa Cruz Bio
		rabbit		donkey	1:20 000	Jackson ImmunoResearch
		rabbit		goat	1:10 000	Thermo Fisher Scientific
